# Supplementary material for: Microhabitat change drives diversification in pholcid spiders
Source: BMC Evol Biol. 2018 Sep 19;18:141. doi: 10.1186/s12862-018-1244-8 (PMC6145181; doi:10.1186/s12862-018-1244-8)
Supplement: Supplementary file 2 — (comma separated value table [.csv]): All specimens’ leg-ratio and assigned microhabitat. The metatarsus to tibia ratio of the first leg and the assigned microhabitat (ground, leaf, or space) is given for all pholcid specimens included in the phylogeny. (CSV 10 kb) [file 12862_2018_1244_MOESM2_ESM.csv]

code	ratio	microhabitat
BB16	1.05	ground
BB23	1.11	ground
BB26	1.27	ground
BB27	1.24	ground
CH03	1.79	ground
CH12	2.02	ground
CH15	1.86	ground
CH16	1.82	ground
CH18	1.96	ground
CH19	na	ground
CH31	1.87	ground
CH33	1.92	ground
CH34	1.18	ground
CH35	1.92	ground
CH37	1.98	ground
CH39	1.34	ground
CH41	1.35	ground
CH42	1.42	ground
CH43	1.24	ground
CH45	1.55	ground
CH46	1.79	ground
CH48	1.63	ground
CH49	1.18	ground
CH50	1.95	ground
GB18	1.90	ground
GB19	1.91	ground
GB20	2.00	ground
GB21	2.05	ground
GB30	1.35	ground
IA01	1.26	ground
IA04	1.34	ground
JA10	1.59	ground
JA100	1.85	ground
JA102	1.86	ground
JA123	1.30	ground
JA13	1.25	ground
JA15	1.25	ground
JA19	1.60	ground
JA45	1.13	ground
JA46	1.13	ground
JA50	1.61	ground
JA53	1.70	ground
JA83	1.06	ground
NF1	1.57	ground
NF101	1.47	ground
NF13	1.22	ground
NF3	1.44	ground
NF43	1.26	ground
NF68	1.35	ground
NF71	1.60	ground
NF80	1.09	ground
NF81	1.64	ground
NF87	1.60	ground
NF89	1.50	ground
P0157	1.82	ground
P0164	1.51	ground
P0171	1.65	ground
P0173	1.84	ground
P0180	na	ground
P0184	1.36	ground
P0189	1.44	ground
P0190	1.17	ground
P0191	1.39	ground
P0199	1.33	ground
P0205	1.79	ground
P0208	1.89	ground
P0209	1.89	ground
P0211	1.96	ground
P0214	1.29	ground
P0215	1.63	ground
P0217	1.62	ground
P0218	1.53	ground
P0238	1.61	ground
P0244	na	ground
P0259	1.38	ground
P0267	1.52	ground
P0272	1.51	ground
P0277	1.31	ground
P0278	1.51	ground
S002	1.14	ground
S006	1.09	ground
S008	1.79	ground
S011	na	ground
S016	1.49	ground
S019	1.32	ground
S020	1.23	ground
S022	1.37	ground
S026	1.75	ground
S028	1.77	ground
S029	1.82	ground
S032	1.79	ground
S034	1.82	ground
S035	1.90	ground
S036	2.01	ground
S037	2.00	ground
S040	1.86	ground
S041	na	ground
S049	1.96	ground
S051	1.77	ground
S053	1.76	ground
S059	1.12	ground
S061	1.17	ground
S067	1.81	ground
S068	1.49	ground
S075	1.79	ground
S077	1.92	ground
S078	1.46	ground
S079	1.89	ground
S102	1.76	ground
S118	1.75	ground
S119	1.74	ground
S126	1.33	ground
S217	1.76	ground
S221	1.85	ground
S223	1.85	ground
S230	1.35	ground
S239	1.19	ground
S246	1.35	ground
S247	1.34	ground
S249	1.41	ground
S253	1.49	ground
S254	1.49	ground
S261	1.91	ground
S263	1.94	ground
S271	1.91	ground
S272	2.00	ground
S274	2.14	ground
S275	1.94	ground
S282	1.12	ground
S283	1.76	ground
S286	1.20	ground
S305	1.50	ground
S308	1.73	ground
S309	1.21	ground
S310	na	ground
S313	1.33	ground
S314	1.15	ground
S321	1.53	ground
S322	1.51	ground
S328	1.00	ground
S329	0.91	ground
S330	1.84	ground
S331	1.86	ground
S335	1.22	ground
S337	1.47	ground
S341	1.53	ground
S342	1.86	ground
S343	1.96	ground
S344	1.84	ground
S345	1.92	ground
S347	0.95	ground
S348	1.18	ground
S350	1.56	ground
S352	1.68	ground
S366	2.03	ground
S375	1.27	ground
S377	1.31	ground
S381	1.78	ground
S390	1.43	ground
S391	1.69	ground
S392	1.75	ground
S393	1.73	ground
S394	1.28	ground
S396	1.66	ground
S402	1.71	ground
S403	1.75	ground
S409	1.54	ground
S410	1.73	ground
S413	1.15	ground
S416	1.31	ground
S417	1.28	ground
S429	1.90	ground
S430	0.99	ground
S431	1.70	ground
S432	1.77	ground
S433	1.76	ground
S434	1.12	ground
S443	1.30	ground
S447	1.94	ground
S450	1.75	ground
S451	1.86	ground
S453	1.81	ground
S455	1.40	ground
S458	1.77	ground
S462	1.25	ground
S463	1.43	ground
S464	0.92	ground
S477	na	ground
S478	1.17	ground
S483	1.40	ground
S484	1.37	ground
S486	1.41	ground
S488	1.27	ground
S491	1.98	ground
S494	1.36	ground
S495	1.68	ground
S496	1.69	ground
S497	1.30	ground
S498	1.10	ground
S500	1.37	ground
S501	0.94	ground
S507	1.50	ground
S508	1.43	ground
S509	1.59	ground
SB052	1.47	ground
SB063	na	ground
BB10	2.16	leaf
BB13	na	leaf
BB14	na	leaf
CH02	1.69	leaf
CH06	1.92	leaf
CH08	1.76	leaf
CH13	1.91	leaf
CH14	na	leaf
CH17	1.97	leaf
CH20	1.77	leaf
CH21	1.94	leaf
CH24	2.14	leaf
CH25	2.09	leaf
CH26	2.10	leaf
CH29	1.86	leaf
CH38	1.70	leaf
CH40	1.24	leaf
CH44	2.06	leaf
GB07	1.73	leaf
GB08	1.65	leaf
GB24	1.95	leaf
JA11	1.47	leaf
JA117	1.45	leaf
JA12	1.78	leaf
JA23	na	leaf
JA27	1.87	leaf
JA41	1.97	leaf
JA78	1.67	leaf
JA8	1.94	leaf
JA85	1.53	leaf
Mic02	1.87	leaf
Mic16	1.85	leaf
NF24	1.69	leaf
NF53	1.73	leaf
NF64	1.72	leaf
NF69	1.61	leaf
P0143	1.90	leaf
P0144	1.50	leaf
P0145	1.83	leaf
P0146	1.81	leaf
P0150	1.77	leaf
P0151	1.69	leaf
P0160	na	leaf
P0165	1.87	leaf
P0167	1.77	leaf
P0168	1.69	leaf
P0169	1.81	leaf
P0170	1.60	leaf
P0172	1.94	leaf
P0174	1.24	leaf
P0177	1.81	leaf
P0178	1.90	leaf
P0179	1.50	leaf
P0183	na	leaf
P0186	1.64	leaf
P0187	1.52	leaf
P0196	1.82	leaf
P0197	1.65	leaf
P0198	1.63	leaf
P0204	1.37	leaf
P0216	1.26	leaf
P0220	na	leaf
P0226	na	leaf
P0231	1.63	leaf
P0235	na	leaf
P0236	1.81	leaf
P0237	na	leaf
P0261	1.81	leaf
P0262	1.48	leaf
P0279	1.92	leaf
P0281	2.03	leaf
P0282	1.48	leaf
S010	2.07	leaf
S025	1.50	leaf
S038	2.01	leaf
S039	1.88	leaf
S063	1.63	leaf
S066	2.01	leaf
S076	1.93	leaf
S101	2.10	leaf
S103	1.44	leaf
S115	1.63	leaf
S125	1.52	leaf
S127	1.74	leaf
S128	1.66	leaf
S129	1.61	leaf
S133	1.90	leaf
S134	1.98	leaf
S136	2.03	leaf
S172	2.27	leaf
S173	2.05	leaf
S174	2.07	leaf
S182	na	leaf
S183	2.14	leaf
S184	1.94	leaf
S185	1.89	leaf
S186	1.93	leaf
S218	1.99	leaf
S219	1.65	leaf
S222	1.97	leaf
S224	1.98	leaf
S226	1.97	leaf
S227	1.82	leaf
S229	1.91	leaf
S237	1.61	leaf
S241	1.52	leaf
S242	1.56	leaf
S243	1.50	leaf
S244	1.52	leaf
S248	1.67	leaf
S251	1.87	leaf
S252	1.96	leaf
S255	1.51	leaf
S259	1.93	leaf
S260	1.93	leaf
S262	2.02	leaf
S264	1.85	leaf
S267	1.87	leaf
S269	1.97	leaf
S295	2.05	leaf
S296	1.65	leaf
S297	na	leaf
S333	1.73	leaf
S334	1.50	leaf
S336	1.45	leaf
S338	1.63	leaf
S340	1.59	leaf
S349	1.92	leaf
S353	1.77	leaf
S354	1.83	leaf
S355	1.73	leaf
S359	1.97	leaf
S361	2.01	leaf
S362	2.04	leaf
S367	1.97	leaf
S370	1.90	leaf
S371	1.99	leaf
S372	1.70	leaf
S373	1.54	leaf
S374	1.60	leaf
S376	1.70	leaf
S378	2.01	leaf
S384	1.70	leaf
S385	1.77	leaf
S386	1.61	leaf
S387	2.04	leaf
S388	2.06	leaf
S401	1.79	leaf
S411	1.71	leaf
S418	1.92	leaf
S419	1.89	leaf
S420	1.90	leaf
S421	1.92	leaf
S422	1.84	leaf
S424	1.92	leaf
S457	1.65	leaf
S459	1.60	leaf
S460	1.82	leaf
S461	1.85	leaf
S466	2.13	leaf
S468	1.49	leaf
S470	1.89	leaf
S471	1.41	leaf
S472	1.93	leaf
S482	1.91	leaf
S485	1.92	leaf
S489	1.80	leaf
S490	1.81	leaf
S502	2.02	leaf
S503	1.89	leaf
SB017	1.94	leaf
SB068	1.92	leaf
SB070	1.65	leaf
SB071	1.65	leaf
BB32	na	na
CH09	1.54	na
Ixc29	na	na
Ixc39	1.12	na
Ixc51	1.31	na
Ixc56	na	na
JA114	1.40	na
JA70	1.50	na
JA80	na	na
NA001	na	na
NA002	na	na
NF66	1.25	na
P0182	1.51	na
P0210	na	na
P0221	na	na
P0223	1.58	na
P0224	1.84	na
P0225	na	na
P0227	1.46	na
P0228	1.78	na
P0230	na	na
P0232	1.63	na
P0234	1.13	na
P0240	1.95	na
P0241	1.23	na
P0243	na	na
P0245	1.57	na
P0247	1.85	na
P0248	1.88	na
P0250	na	na
P0251	1.48	na
P0256	na	na
P0284	1.55	na
P0285	1.44	na
P0286	1.60	na
P0287	1.60	na
P0288	1.58	na
S012	1.51	na
S017	1.63	na
S024	na	na
S045	1.98	na
S057	1.31	na
S058	1.34	na
S060	1.30	na
S231	1.98	na
S232	1.44	na
S233	1.55	na
S234	na	na
S235	na	na
S287	na	na
S288	na	na
S290	na	na
S291	1.51	na
S293	1.24	na
S294	na	na
S298	na	na
S299	1.76	na
S302	1.44	na
S303	na	na
S304	1.94	na
S318	1.67	na
S319	1.34	na
S323	na	na
S332	1.22	na
S356	na	na
S357	0.88	na
S358	0.83	na
S363	na	na
S368	na	na
S383	na	na
S408	1.63	na
S435	1.43	na
S448	na	na
S449	na	na
S467	1.29	na
S473	1.81	na
S479	1.47	na
BB01	1.36	space
BB03	1.39	space
BB09a	2.01	space
BB11	1.98	space
BB17	1.40	space
BB21	1.53	space
BB28	1.56	space
BB29	1.07	space
CH01	1.85	space
CH04	1.51	space
CH05	1.54	space
CH07	1.59	space
CH10	1.91	space
CH11	1.88	space
CH22	1.60	space
CH23	2.00	space
CH27	1.89	space
CH28	1.87	space
CH30	1.83	space
CH32	1.91	space
CH36	2.19	space
CH47	1.32	space
CH51	1.63	space
CH52	1.78	space
GB01	1.87	space
GB09	1.74	space
GB10	1.87	space
GB11	1.93	space
GB14	2.20	space
GB15	2.07	space
GB16	2.20	space
GB17	2.19	space
GB22	2.12	space
IA02	1.57	space
IA05	2.01	space
JA107	1.85	space
JA119	1.36	space
JA131	1.82	space
JA134	1.60	space
JA29	1.92	space
JA34	2.03	space
JA52	1.90	space
JA54	1.87	space
JA57	1.98	space
JA71	1.51	space
JA89	1.95	space
JA93	2.03	space
NF37	1.65	space
NF41	1.63	space
NF9	1.78	space
P0147	1.82	space
P0148	1.85	space
P0149	1.83	space
P0152	1.92	space
P0153	2.16	space
P0154	1.23	space
P0155	1.87	space
P0156	1.60	space
P0161	1.59	space
P0162	1.72	space
P0163	1.85	space
P0193	1.78	space
P0195	1.89	space
P0201	1.72	space
P0202	na	space
P0203	1.77	space
P0212	2.01	space
P0213	2.01	space
P0222	1.79	space
P0233	1.36	space
P0257	1.71	space
P0258	1.74	space
P0264	1.58	space
P0265	1.79	space
P0266	1.58	space
S009	1.29	space
S015	1.91	space
S021	na	space
S031	2.03	space
S042	2.27	space
S043	1.87	space
S044	2.09	space
S047	na	space
S052	1.88	space
S056	na	space
S064	1.83	space
S065	1.66	space
S070	1.84	space
S071	1.95	space
S072	1.66	space
S080	1.84	space
S104	1.69	space
S105	1.55	space
S108	1.51	space
S109	1.57	space
S110	1.56	space
S112	1.53	space
S113	1.62	space
S117	2.00	space
S188	1.89	space
S228	1.75	space
S236	1.97	space
S256	1.92	space
S257	1.81	space
S258	1.98	space
S265	2.00	space
S266	2.02	space
S268	1.95	space
S273	1.79	space
S278	1.41	space
S279	1.59	space
S280	1.53	space
S281	1.59	space
S284	1.88	space
S285	1.85	space
S289	na	space
S300	1.91	space
S301	2.06	space
S306	1.63	space
S311	1.07	space
S312	1.38	space
S315	1.42	space
S316	1.36	space
S317	1.53	space
S320	1.95	space
S324	1.35	space
S326	1.16	space
S339	1.56	space
S346	2.03	space
S351	1.84	space
S360	2.10	space
S364	1.88	space
S365	2.00	space
S369	1.81	space
S379	1.91	space
S380	1.91	space
S382	1.72	space
S389	1.87	space
S395	1.86	space
S397	1.62	space
S398	1.66	space
S399	1.53	space
S400	1.54	space
S404	2.33	space
S405	2.16	space
S406	1.43	space
S407	1.75	space
S414	1.87	space
S425	1.97	space
S426	1.99	space
S427	1.94	space
S428	2.02	space
S436	1.41	space
S437	1.28	space
S438	1.40	space
S439	1.44	space
S440	na	space
S441	1.39	space
S442	1.45	space
S444	1.77	space
S445	1.88	space
S446	1.96	space
S452	1.63	space
S454	2.01	space
S456	2.03	space
S465	1.93	space
S474	1.48	space
S475	1.84	space
S476	1.64	space
S480	1.72	space
S487	1.35	space
S492	2.10	space
S493	2.13	space
S499	1.32	space
S504	1.89	space
S505	1.89	space
S506	1.77	space
SB026	1.23	space
